# Supplementary material for: Baseline Functional Performance Predicts Better Long-Term Self-Reported Physical Function After Auto-HSCT
Source: J Clin Med. 2026 Jun 3;15(11):4318. doi: 10.3390/jcm15114318 (PMC13257520; doi:10.3390/jcm15114318)
Supplement: Supplementary file 1 [file jcm-15-04318-s001.zip]

Archive with 1 entries (1 files):
- jcm-4310634-supplementary.pdf
